# Supplementary material for: MYCN and helicases DDX17 and DDX5 have opposite effects on the production of readthrough-associated chimeric transcripts
Source: Cell Mol Life Sci. 2026 May 28;83(1):290. doi: 10.1007/s00018-026-06254-6 (PMC13429570; doi:10.1007/s00018-026-06254-6)
Supplement: Supplementary file 3 — Supplementary file3 (XLSX 12 KB) [file 18_2026_6254_MOESM3_ESM.xlsx]

## Sheet: neuroblastoma_cells_ChIP-seq
Dataset	SRA code	Sample	Reference
GSE94782	SRA536963	SRR5244196_KELLY_IP_MYCN	PMID: 32286315
		SRR5244197_NB1643_IP_MYCN_1
		SRR5244198_NB1643_IP_MYCN_2
GSE138295	SRA971283	SRR10215696_MYCN_NB1643_IP
		SRR10215694_MYCN_LAN5_IP
		SRR10215690_MYCN_COGN415_IP
GSE78957	SRA378909	SRR3207447_IMR5-DMSO-MYCN	PMID: 29262328
GSE80151	SRA409047	SRR3356394_NGP_IP_MYCN	PMID: 29379199
		SRR3356386_BE2_IP_MYCN
		SRR3356391_KELLY_IP_MYCN

## Sheet: Histone marks ENCODE
Histone mark	GEO accession number
H3K27me3	GSE86771
H3K9me2	GSE96164
H3K9me3	GSE96296
H4K20me1	GSE96442
H3K36me3	GSE96503
H3K27ac	GSE96240
